# Supplementary material for: Establishment and characterization of patient-derived head and neck cancer models from surgical specimens and endoscopic biopsies
Source: J Exp Clin Cancer Res. 2021 Aug 6;40:246. doi: 10.1186/s13046-021-02047-w (PMC8344210; doi:10.1186/s13046-021-02047-w)
Supplement: Supplementary file 1 — Additional file 1: Supplementary Table 1. Patient characteristics and clinical information [file 13046_2021_2047_MOESM1_ESM.xlsx]

## Sheet: Tabelle1
supplementary Table 1: Patient characteristics and clinical information
serial number	Lab-ID	gender	age at diagnosis	ECOG performance status	smoker [yes/no]/pack years	alcohol	Biopsy [B]/ surgery [S]	location	primary/ metastasis/ recurrence	Tumor staging	p16 status	ischemia time [min]	sample size [cm3]	therapy	Ki-67 index	in vivo engraftment	CPS	TPS	ICS	patient follow-up/ death [month]
1	HNSCC01	F	49.8685	0	yes	no	S	oral cavity (alveolar process)	primary	pT4a pN1 L0 V1 Pn0 cM0 G2	-	60	0.26	surgery + radio-chemotherapy	51.9	y	N.d.	N.d.	N.d.	alive
2	HNSCC02	F	66.7315	2	yes	no	S	oral cavity (alveolar process)	recurrence	rpT4a pN0 L0 V0 Pn0 cM0 G3	-	60	1.5	surgery + radiotherapy	47.9	y	21	1	20	alive
3	HNSCC05	M	65.3644	0	no	no	B	oropharynx (tonsil)	primary	cT4 cN1 cM0 p16+	+/HPV 16	≤120	1	radio-chemotherapy (69.6 Gy, Cisplatin)	38.5	n	30	20	50	alive
4	HNSCC06	M	73.9836	0	no	no	B	oropharynx (tonsil)	primary	cT2 cN1 cM0 p16+	+/HPV 16	≤120	0.13	radio-chemotherapy	49.5	y	25	5	30	alive
5	HNSCC07	M	62.9096	0	no	no	B	oral cavity (maxilla)	recurrence	rpT4a cN0 L0 V0 Pn0 G2	-	≤120	0.13	radio-chemotherapy 2001 surgery + radio-chemotherapy 2020	54.6	unexpected death	N.d.	N.d.	N.d.	alive
6	HNSCC08	M	62.5973	0	no	no	S	oropharynx (tonsil)	metastasis	pT1 pN2 M0 L1 V0 Pn0 p16+	+/HPV 16/33 (weak)	≤120	0.8	surgery + radio-chemotherapy (64 Gy, Cisplatin)	31.6	n	32	2	34	alive
7	HNSCC11	M	55.0795	1	yes/20	no	B	oral cavity, oropharyx (tongue, tonsil)	primary	cT4a cN0 cM0 G2 (OC); cT2 (OP)	-	≤120	0.15	radio-chemotherapy (69.6 Gy, Cisplatin)	56.7	n	2	0	2	alive
8	HNSCC12	M	70.6575	1	yes	no	B	oral cavity (tongue)	primary	cT4a cN2b cM0 G2	-	≤120	0.25	1. radiotherapy 2. Nivolumab	37.3	n	100	90	10	alive
9	HNSCC13	M	57.4247	2	yes/50	yes	S	oral cavity (tongue)	primary	pT1 pN1 cM0 L0 V0 Pn0 G2	-	≤120	0.25	surgery	79.5333	n	5	0	5	alive
							S	oropharyx (tonsil)	primary	pT4a pN1 cM0 L1 0 Pn0 G2		≤120	0.3		39.1333	y	N.d.	N.d.	N.d.	alive
10	HNSCC14	F	57.6219	1	yes/15	yes	B	oropharynx (soft palate)	primary	cT4a cN2b cM0 G2	-	≤120	0.25	radio-immunotherapy (69.6 Gy, Cetuximab)	39.65	n	N.d.	N.d.	N.d.	alive
11	HNSCC15	M	56.611	2	no	yes	B	oral cavity (tongue)	primary	pT2b pN1 cM0 L0 V0 Pn1 G2	-	≤120	0.13	immunotherapy (Cetuximab)	41.6667	n	N.d.	N.d.	N.d.	alive
12	HNSCC16	M	82.411	1	no	no	S	larynx (glottis)	recurrence	rpT4a pN0 cM0 L0 V0 Pn1 G2	-	≤120	0.15 (four pieces)	surgery 2008, radiotherapy 2015, surgery 2020	4.96667	y	N.d.	N.d.	N.d.	alive
13	HNSCC17	F	81.4658	1	yes	no	B	oral cavity (tongue)	primary	cT4a cN2b M0 G1	-	≤120	0.26	palliative radiation	84.4667	y	5	<1%	4	alive
14	HNSCC18	M	77.6548	1	yes	no	S	larynx (supraglottis)	primary	pT4a pN0 L0 V0 Pn0 R0 cM0 G1	-	≤120	1.68	surgery + radiotherapy (60 Gy)	0.333333	unexpected death	N.d.	N.d.	N.d.	alive
15	HNSCC19	M	61.0192	1	yes/40	no	S	hypopharynx (lateral wall)	primary	pT1 pN0 cM0 L0 V0 Pn0 G2	-	≤120	N.d.	surgery + radiotherapy	38.5333	unexpected death	N.d.	N.d.	N.d.	alive
16	HNSCC20	M	64.474	1	yes/40	yes	B	larynx (supraglottis)	primary	cT3 cN2c cM0 G2	-	≤120	0.84	radio-immunotherapy (70 Gy, Cetuximab)	0.633333	unexpected death	N.d.	N.d.	N.d.	alive
17	HNSCC21	F	58.6795	3	yes/50	no	B	oropharynx (bulk 7cm)	primary	cT4b cN2c cM0 G3	-	≤120	0.26	palliative radiotherapy	20.3333	y	0	0	0	†, 3.7
18	HNSCC22	M	77.8904	2	no	no	B	oropharynx (tonsil)	primary	cT4c N2c cM0 p16+	+/HPV 16	≤120	1.5	radio-immunotherapy (Cetuximab)	58.75	n	N.d.	N.d.	N.d.	alive
19	HNSCC23	M	64.1616	1	yes/10	yes	B	oropharynx (tonsil)	primary	cT4 cN1 cM0 p16+	+/HPV 16	≤120	2	radio-immunotherapy (Cetuximab)	70.2333	n	N.d.	N.d.	N.d.	alive
20	HNSCC24	M	57.3918	1	yes/50	yes	S	hypopharynx (piriform sinus)	primary	pT3 pN0 cM0 L0 V0 Pn0 G3	-	≤120	7.5	surgery + radio-chemotherapy	19.9	y	N.d.	N.d.	N.d.	alive
21	HNSCC25	M	67.4301	1	yes	yes	B	larynx (supraglottis)	primary	cT4a cN2c cM0 G2	-	≤120	0.13	radiotherapy	29.4667	n	N.d.	N.d.	N.d.	alive
22	HNSCC26	M	65.3836	1	no	no	B	hypopharynx (piriform sinus)	primary	cT4a cN2c cM0 G3	+/HPV-	≤120	0.13	radio-chemotherapy (Taxol, Carboplatin)	56.3667	y	N.d.	N.d.	N.d.	alive
23	HNSCC27	F	63.9123	0	no	no	S	oropharynx (tonsil)	primary	pT2 pN0 cM0 p16+	+/HPV 16 (weak)/ 33	≤120	0.13	surgery + radiotherapy	38.5	n	N.d.	N.d.	N.d.	alive
24	HNSCC28	M	79.0438	0	yes	no	S	larynx (supraglottis)	primary	pT3 pN0 L0 V0 Pn0 R0 cM0 G2	-	≤120	1	surgery	29.5667	y	N.d.	N.d.	N.d.	alive
25	HNSCC29	M	64.5205	2	yes/30	yes	S	larynx (supraglottis)	primary	pT4a pN3b L1 V0 Pn0 G2	-	≤120	2	surgery + radiotherapy	16.5333	n	N.d.	N.d.	N.d.	alive
26	HNSCC30	M	46.2411	0	yes/20	yes	B	oropharynx (base of tongue)	primary	cT3 cN2 cM1 G3	-	50	1.125	radio-chemotherapy	88.8667	n	20	0	20	alive
27	HNSCC31	M	56.2658	1	no	no	B	oropharynx (tonsil)	primary	cT4a cN2b cM1 G2	-	140	0.35	palliative radio-chemotherapy	67.6	n	5	0	5	†, 1.6
29	HNSCC33	M	69.4658	1	no	no	B	oropharynx (tonsil)	primary	cT3 cN2b cM0 p16+	+/HPV 16	140	0.15 (four pieces)	radio-immunotherapy (Cetuximab)	78.7667	n	6	3	3	alive
30	HNSCC34	M	69.6904	1	yes/30	no	B	oropharynx (tonsil)	primary	pT2 pN1 cM0 L1 V0 Pn0 p16+	+/HPV 33	≤120	1.68	surgery + radio-chemotherapy	59.9333	n	32	2	30	alive
31	HNSCC35	F	51.6274	1	yes/20	no	B	larynx (supraglottis)	primary	cT3 cN2b cM0 G2	-	≤120	0.64 (two pieces)	radio-chemotherapy	45.2667	n.d.	N.d.	N.d.	N.d.	alive
32	HNSCC36	M	70.6219	0	no	no	S	larynx (glottis)	primary	pT4a pN0 cM0 R0 L0 V0 Pn0 G2	-	120	2 (two pieces)	surgery + radio-chemotherapy	0	n.d.	N.d.	N.d.	N.d.	alive
33	HNSCC37	M	54.9123	3	yes/65	yes	B	lymph node	metastasis	cTx cN2c cMx G2	-	120	1.5 (two pieces)	BSC	59.5	n.d.	N.d.	N.d.	N.d.	alive
34	HNSCC38	M	56.2849	0	yes/20	yes	S	oropharynx (tonsil)	primary	pT3 pN1 cM0 L0 V0 Pn1 R1 G3	+/HPV 6/16	120	0.15	surgery + radio-chemotherapy	49.3667	n.d.	40	30	10	alive
35	HNSCC39	M	63.3616	2	yes/20	yes	B	hypopharynx (piriform sinus)	primary	cT4a cN2 cM0 G3	-	90	0.75 (two pieces)	radiotherapy	68	n.d.	1	0	1	alive, rcT4cN2cM1(hepar+pulmo); Nivolumab
36	HNSCC40	M	61.2	1	yes/40	yes	B	oral cavity (floor of mouth)	primary	pT3 pN2b cM0 L1 V0 Pn0 G2	-	60	2.5	surgery + radio-chemotherapy	68.5	n	100	20	40	alive
	HNSCC40 II						S	oral cavity (tongue)	primary		-	<120	1		26	n	70	40	30	alive
	HNSCC40 III						S	oral cavity (n.a.)	metastasis		-	<120	0.18		N.d.	y	N.d.	N.d.	N.d.	alive
37	HNSCC41	M	75.3342	0	yes	yes	S	oropharynx (tonsil)	primary	pT2 pN1 L0 V0 Pn0 p16+	+/HPV 16	100	0.75 (two pieces)	surgery + radiotherapy	28.7333	n	31	1	30	alive
38	HNSCC42	M	70.4877	1	no	no	B	oropharynx (tonsil)	primary	cT2 cN1 M0 p16+	+/HPV-		0.15 (four pieces)	surgery + radiotherapy	38.4	y	10	0	10	alive
39	HNSCC43	F	56.3151	0	yes/30	no	B	oropharynx (tonsil)	primary	cT3 cN0 cM0 p16+	+/HPV 16	120	1.13 (two pieces)	radio-chemotherapy	88.0333	n	40	0	40	alive
40	HNSCC44	M	54.2849	0	yes/50	yes	B	oropharynx (tonsil)	primary	cT4 cN2 cM0 G3	-	120	1.13 (two pieces)	radio-chemotherapy	72.5	n	5	0	5	alive
41	HNSCC45	M	69.4247	2	yes/50	yes	S	hypopharynx (piriform sinus)	metastasis	pT3 pN3b cM0 L1, V0, Pn0 R(is)1 G2	-	60	1.13 (two pieces)	surgery + radio-chemotherapy	0.166667	n	N.d.	N.d.	N.d.	alive
	HNSCC46			2			S		primary		-	125	-		0.375	y	N.d.	N.d.	N.d.	alive
42	HNSCC47	M	69.0685	1	yes/20	yes	S	oropharynx (tongue)	primary	pT2 pN1 L1 V0 Pn0 G2	-	≤120	0.4	surgery + radiotherapy	43.7	y	20	2	18	alive
43	HNSCC48	M	63.7288	1	no	no	S	oral cavity (floor of mouth)	primary	pT3, pN0 cM1 L0 V0 Pn0 G2	-	≤120	3	1. surgery + radio-chemotherapy 2. Nivolumab (planned)	72.6667	y	120	80	40	†, 1.0
44	HNSCC49	M	53.1863	1	yes/32	yes	S	oral cavity (tongue)	primary	pT2 pN0 L0 V0 Pn0 R0 cM0 G3	-	≤120	0.75	surgery + radiotherapy	34.6667	n	10	0	10	alive
45	HNSCC50	M	62.2466	1	yes/40	yes	B	oral cavity (tongue)	primary	pT3 pN1 L0 V0 Pn0 R0 cM0 G2	-	≤120	1	surgery + radiotherapy	47.3667	n	50	20	30	alive
46	HNSCC51	M	68.7178	4	yes/50	no	B	larynx (supraglottis)	primary	cT4 cN2c cM1 G2	-	45	6.25	BSC	27.9333	n	32	2	30	†, 0.5
47	HNSCC52	M	72.4904	1	yes/60	yes	B	larynx (supraglottis)	primary	pT3 pN0 L0 V0 Pn1 R0 Cm0 G2	-	45	0.13 (several pieces)	surgery + radiotherapy	49.8333	n	N.d.	N.d.	N.d.	alive
48	HNSCC53	M	50.6877	1	no	yes	S	oral cavity (tongue)	recurrence	rpT3 pN0 L0 V0 Pn1 R0 cM0 G2	-	75	1.5	surgery + radio-chemotherapy 2011, surgery 2020	28	n	22	2	20	alive, rpT4rcN2bcM0 local recurrence; Nivolumab
49	HNSCC54	M	70.0055	2	no	yes	S	oral cavity (tongue)	recurrence	rpT2 pN0 L1 V0 Pn1 R(is)1 cM0 p16+	-	105	0.75	radio-chemotherapy 2014, surgery + radiotherapy 2018, surgery + Nivolumab 2020	60.1333	y	90	70	20	alive
50	HNSCC55	M	72.5315	1	yes/60	yes	S	larynx (supraglottis)	primary	pT3 pN0 L0 V0 Pn1 R0 cM0 G2	-	80	3	surgery + radiotherapy	N.d.	n	N.d.	N.d.	N.d.	alive
51	HNSCC56	F	52.211	1	yes/30	no	S	oral cavity (tongue)	primary	pT2 pN1 L0 V0 Pn0 R0 cM0 G2	-	45	0.45	surgery + radiotherapy	N.d.	n.d.	N.d.	N.d.	N.d.	alive
	synchronous tumors
